# Supplementary material for: Red Raspberry Seed Oil Low Energy Nanoemulsions: Influence of Surfactants, Antioxidants, and Temperature on Oxidative Stability
Source: Antioxidants (Basel). 2022 Sep 25;11(10):1898. doi: 10.3390/antiox11101898 (PMC9598911; doi:10.3390/antiox11101898)
Supplement: Supplementary file 1 [file antioxidants-11-01898-s001.zip]

Archive with 1 entries (1 files):
- antioxidants-1923946-supplementary.pdf
